# Supplementary material for: Isolation, Characterization, and Complete Genome Sequence of Escherichia Phage KIT06 Which Infects Nalidixic Acid-Resistant Escherichia coli
Source: Antibiotics (Basel). 2024 Jun 23;13(7):581. doi: 10.3390/antibiotics13070581 (PMC11274021; doi:10.3390/antibiotics13070581)
Supplement: Supplementary file 1 [file antibiotics-13-00581-s001.zip]

Archive with 1 entries (1 files):
- antibiotics-3040127-supplementary.pdf
